# Supplementary material for: Comparative Mitogenomic Analyses of Darkling Beetles (Coleoptera: Tenebrionidae) Provide Evolutionary Insights into tRNA-like Sequences
Source: Genes (Basel). 2023 Aug 30;14(9):1738. doi: 10.3390/genes14091738 (PMC10530909; doi:10.3390/genes14091738)
Supplement: Supplementary file 1 [file genes-14-01738-s001.zip]

Archive with 13 entries (13 files):
- Figure S1 Evolutionary rates of 13 protein-coding.pdf
- Figure S2 Evolutionary rates of G+C content.pdf
- Figure S3 tRNA-like structures with 65% or less match.pdf
- Figure S4 Non-coding region.pdf
- Figure S5 Phylogenetic results.pdf
- Figure S6 Relationship trnN-trnN-like sequences.pdf
- Table S1 Characteristics of mitogenomes of 33 Tenebrionidae species.pdf
- Table S2 Saturation Test by DAMBE.pdf
- Table S3 The best partitioning schemes.pdf
- Table S4 Annotation and organization of the complete mitochondrial genome .pdf
- Table S5 Codon usage of 33 Tenebrionidae species.xlsx
- Table S6 Distribution of tRNA-like sequences of 33 Tenebrionidae species.pdf
- Table S7 Number of occurrences and matching of tRNA.pdf
