# Supplementary material for: Comparative Mitogenomic Analyses of Darkling Beetles (Coleoptera: Tenebrionidae) Provide Evolutionary Insights into tRNA-like Sequences
Source: Genes (Basel). 2023 Aug 30;14(9):1738. doi: 10.3390/genes14091738 (PMC10530909; doi:10.3390/genes14091738)
Supplement: Supplementary file 1 [file genes-14-01738-s001.zip › Table S5 Codon usage of 33 Tenebrionidae species.xlsx]

## Sheet: Codon usage of 34 tenebrionidae
Table S5 Codon usage for the 13 mitochondrial protein-coding genes of 33 Tenebrionidae species. n: number of occurrences; %: percentage of total amino acids; RSCU: Relative synonymous codon usage.
		Adelium sp				Alphitobius diaperinus				Amarygmini sp				Asbolus verrucosus				Blaps rhynchoptera				Cerogria popularis				Gonocephalum sp				Machla setosa				Morphostenophanes sinicus			Morphostenophanes yunnanus					Nalassus laevioctostriatus				Opatrum sabulosum
AA	Codon	n	%	RSCU		n	%	RSCU		n	%	RSCU		n	%	RSCU		n	%	RSCU		n	%	RSCU		n	%	RSCU		n	%	RSCU		n	%	RSCU		n	%	RSCU		n	%	RSCU		n	%	RSCU
F	UUU	244	6.60173	1.43		246	6.65045	1.46		268	7.24716	1.54		198	5.35569	1.22		273	7.38237	1.61		393	10.6678	1.89		247	6.67929	1.49		250	6.76407	1.5		204	5.52846	1.31		192	5.19903	1.26		246	6.64506	1.49		256	6.92828	1.56
F	UUC	98	2.65152	0.57		91	2.46012	0.54		81	2.19037	0.46		126	3.40817	0.78		66	1.78475	0.39		22	0.597177	0.11		85	2.29854	0.51		84	2.27273	0.5		107	2.89973	0.69		112	3.03276	0.74		85	2.29606	0.51		73	1.97564	0.44
L	UUA	262	7.08874	2.92		216	5.83942	2.4		261	7.05787	2.88		185	5.00406	2.07		269	7.2742	2.94		418	11.3464	4.59		253	6.84154	2.74		214	5.79004	2.28		166	4.49864	1.78		146	3.95343	1.53		259	6.99622	2.73		290	7.84844	3.16
L	UUG	76	2.05628	0.85		72	1.94647	0.8		85	2.29854	0.94		118	3.19178	1.32		61	1.64954	0.67		59	1.60152	0.65		72	1.947	0.78		94	2.54329	1		95	2.57453	1.02		111	3.00569	1.16		64	1.7288	0.67		56	1.51556	0.61
L	CUU	69	1.86688	0.77		110	2.97378	1.22		87	2.35262	0.96		46	1.24425	0.52		101	2.73121	1.1		30	0.814332	0.33		91	2.46079	0.98		75	2.02922	0.8		86	2.33062	0.92		91	2.46412	0.95		110	2.97137	1.16		92	2.48985	1
L	CUC	11	0.297619	0.12		21	0.567721	0.23		10	0.270416	0.11		28	0.757371	0.31		14	0.378583	0.15		0	0	0		14	0.378583	0.15		28	0.757576	0.3		33	0.894309	0.35		37	1.0019	0.39		24	0.648298	0.25		19	0.514208	0.21
L	CUA	101	2.73268	1.13		104	2.81157	1.15		90	2.43375	0.99		146	3.94915	1.64		91	2.46079	0.99		34	0.92291	0.37		115	3.10979	1.24		128	3.4632	1.37		148	4.01084	1.58		151	4.08882	1.58		100	2.70124	1.05		86	2.32747	0.94
L	CUG	19	0.514069	0.21		18	0.486618	0.2		11	0.297458	0.12		12	0.324588	0.13		13	0.351541	0.14		6	0.162866	0.07		10	0.270416	0.11		23	0.622294	0.25		33	0.894309	0.35		37	1.0019	0.39		13	0.351162	0.14		8	0.216509	0.09
I	AUU	271	7.33225	1.56		318	8.59692	1.68		313	8.46403	1.64		204	5.51799	1.12		297	8.03137	1.61		401	10.8849	1.87		310	8.38291	1.65		275	7.44048	1.49		192	5.20325	1.34		178	4.81993	1.3		310	8.37385	1.65		308	8.33559	1.58
I	AUC	77	2.08333	0.44		61	1.64909	0.32		68	1.83883	0.36		160	4.32783	0.88		71	1.91996	0.39		29	0.787188	0.13		65	1.75771	0.35		93	2.51623	0.51		94	2.54743	0.66		95	2.57243	0.7		65	1.75581	0.35		82	2.21922	0.42
M	AUA	213	5.76299	1.53		206	5.56907	1.56		193	5.21904	1.54		194	5.2475	1.39		239	6.46295	1.7		257	6.97611	1.71		185	5.0027	1.52		198	5.35714	1.49		191	5.17615	1.45		154	4.17005	1.29		192	5.18639	1.57		190	5.14208	1.56
M	AUG	65	1.75866	0.47		58	1.56799	0.44		57	1.54137	0.46		86	2.32621	0.61		42	1.13575	0.3		43	1.16721	0.29		59	1.59546	0.48		67	1.81277	0.51		73	1.97832	0.55		85	2.30165	0.71		52	1.40465	0.43		54	1.46143	0.44
V	GUU	90	2.43506	1.64		86	2.32495	1.66		118	3.19091	2.19		77	2.08277	1.54		93	2.51487	1.83		76	2.06298	2.07		100	2.70416	1.86		77	2.08333	1.5		95	2.57453	1.47		97	2.62659	1.45		96	2.59319	1.75		104	2.81461	2.02
V	GUC	16	0.4329	0.29		10	0.270343	0.19		13	0.351541	0.24		12	0.324588	0.24		9	0.243375	0.18		6	0.162866	0.16		9	0.243375	0.17		11	0.297619	0.21		20	0.542005	0.31		14	0.379096	0.21		11	0.297137	0.2		2	0.0541272	0.04
V	GUA	96	2.5974	1.75		99	2.6764	1.91		79	2.13629	1.46		85	2.29916	1.7		94	2.54191	1.85		57	1.54723	1.55		87	2.35262	1.62		90	2.43506	1.76		112	3.03523	1.73		113	3.05984	1.69		91	2.45813	1.66		92	2.48985	1.79
V	GUG	18	0.487013	0.33		12	0.324412	0.23		6	0.16225	0.11		26	0.703273	0.52		7	0.189292	0.14		8	0.217155	0.22		19	0.513791	0.35		27	0.730519	0.53		32	0.867209	0.49		44	1.19144	0.66		21	0.567261	0.38		8	0.216509	0.16
S	UCU	109	2.94913	2.39		111	3.00081	2.51		104	2.81233	2.34		85	2.29916	1.98		120	3.245	2.5		151	4.09881	3.32		110	2.97458	2.39		91	2.46212	2.13		73	1.97832	1.61		73	1.97671	1.65		106	2.86332	2.47		99	2.6793	2.19
S	UCC	13	0.351732	0.28		18	0.486618	0.41		30	0.811249	0.67		33	0.892616	0.77		31	0.838291	0.65		10	0.271444	0.22		37	1.00054	0.8		40	1.08225	0.94		54	1.46341	1.19		45	1.21852	1.02		20	0.540249	0.47		30	0.811908	0.66
S	UCA	105	2.84091	2.3		99	2.6764	2.24		106	2.86641	2.38		106	2.86719	2.47		100	2.70416	2.08		71	1.92725	1.56		90	2.43375	1.96		86	2.32684	2.02		81	2.19512	1.79		86	2.32873	1.95		95	2.56618	2.21		99	2.6793	2.19
S	UCG	13	0.351732	0.28		9	0.243309	0.2		3	0.0811249	0.07		10	0.27049	0.23		5	0.135208	0.1		13	0.352877	0.29		7	0.189292	0.15		11	0.297619	0.26		16	0.433604	0.35		19	0.514487	0.43		9	0.243112	0.21		11	0.2977	0.24
P	CCU	66	1.78571	2.06		58	1.56799	1.72		52	1.40617	1.64		54	1.46064	1.64		65	1.75771	1.93		85	2.30727	2.93		57	1.54137	1.7		54	1.46104	1.58		60	1.62602	1.73		56	1.51638	1.59		66	1.78282	1.93		59	1.59675	1.77
P	CCC	17	0.459957	0.53		29	0.783996	0.86		31	0.838291	0.98		27	0.730322	0.82		21	0.567875	0.62		12	0.325733	0.41		27	0.730124	0.81		34	0.919913	0.99		34	0.921409	0.98		37	1.0019	1.05		21	0.567261	0.61		23	0.622463	0.69
P	CCA	39	1.05519	1.22		41	1.10841	1.21		40	1.08167	1.26		46	1.24425	1.39		42	1.13575	1.24		18	0.488599	0.62		40	1.08167	1.19		40	1.08225	1.17		28	0.758808	0.81		40	1.08313	1.13		41	1.10751	1.2		48	1.29905	1.44
P	CCG	6	0.162338	0.19		7	0.18924	0.21		4	0.108167	0.13		5	0.135245	0.15		7	0.189292	0.21		1	0.0271444	0.03		10	0.270416	0.3		9	0.243506	0.26		17	0.460705	0.49		8	0.216626	0.23		9	0.243112	0.26		3	0.0811908	0.09
T	ACU	72	1.94805	1.6		71	1.91944	1.5		78	2.10925	1.66		51	1.3795	0.99		74	2.00108	1.75		62	1.68295	2.1		73	1.97404	1.61		68	1.83983	1.42		55	1.49051	1.07		55	1.4893	0.98		64	1.7288	1.36		79	2.13802	1.71
T	ACC	12	0.324675	0.27		27	0.729927	0.57		24	0.648999	0.51		49	1.3254	0.95		26	0.703083	0.62		6	0.162866	0.2		19	0.513791	0.42		48	1.2987	1		57	1.54472	1.11		61	1.65177	1.09		28	0.756348	0.6		21	0.568336	0.45
T	ACA	91	2.46212	2.02		88	2.37902	1.86		82	2.21741	1.74		96	2.5967	1.86		67	1.81179	1.59		47	1.27579	1.59		83	2.24446	1.83		69	1.86688	1.44		82	2.22222	1.59		93	2.51828	1.66		86	2.32307	1.83		81	2.19215	1.75
T	ACG	5	0.135281	0.11		3	0.081103	0.06		4	0.108167	0.09		10	0.27049	0.19		2	0.0540833	0.05		3	0.0814332	0.1		6	0.16225	0.13		7	0.189394	0.15		12	0.325203	0.23		15	0.406174	0.27		10	0.270124	0.21		4	0.108254	0.09
A	GCU	69	1.86688	1.73		61	1.64909	1.54		58	1.56842	1.42		47	1.2713	1.13		72	1.947	1.86		60	1.62866	2.11		69	1.86587	1.65		52	1.40693	1.32		60	1.62602	1.23		72	1.94963	1.37		51	1.37763	1.26		58	1.56969	1.49
A	GCC	28	0.757576	0.7		24	0.648824	0.61		23	0.621958	0.56		37	1.00081	0.89		26	0.703083	0.67		5	0.135722	0.18		17	0.459708	0.41		45	1.21753	1.14		39	1.05691	0.8		45	1.21852	0.86		24	0.648298	0.59		18	0.487145	0.46
A	GCA	58	1.56926	1.45		67	1.8113	1.7		75	2.02812	1.84		75	2.02867	1.81		53	1.43321	1.37		44	1.19435	1.54		79	2.13629	1.89		55	1.4881	1.39		84	2.27642	1.72		79	2.13918	1.5		80	2.16099	1.98		72	1.94858	1.85
A	GCG	5	0.135281	0.13		6	0.162206	0.15		7	0.189292	0.17		7	0.189343	0.17		4	0.108167	0.1		5	0.135722	0.18		2	0.0540833	0.05		6	0.162338	0.15		12	0.325203	0.25		14	0.379096	0.27		7	0.189087	0.17		8	0.216509	0.21
Y	UAU	98	2.65152	1.31		119	3.21709	1.56		106	2.86641	1.42		113	3.05653	1.37		117	3.16387	1.54		140	3.80022	1.75		117	3.16387	1.52		120	3.24675	1.46		88	2.38482	1.25		78	2.1121	1.1		114	3.07942	1.49		126	3.41001	1.62
Y	UAC	52	1.40693	0.69		34	0.919167	0.44		43	1.16279	0.58		52	1.40655	0.63		35	0.946458	0.46		20	0.542888	0.25		37	1.00054	0.48		44	1.19048	0.54		53	1.43631	0.75		64	1.73301	0.9		39	1.05348	0.51		30	0.811908	0.38
H	CAU	45	1.21753	1.22		49	1.32468	1.34		43	1.16279	1.19		35	0.946714	0.92		47	1.27096	1.34		60	1.62866	1.85		43	1.16279	1.19		41	1.10931	1.14		33	0.894309	0.89		28	0.758191	0.73		41	1.10751	1.14		51	1.38024	1.42
H	CAC	29	0.784632	0.78		24	0.648824	0.66		29	0.784208	0.81		41	1.10901	1.08		23	0.621958	0.66		5	0.135722	0.15		29	0.784208	0.81		31	0.838745	0.86		41	1.11111	1.11		49	1.32683	1.27		31	0.837385	0.86		21	0.568336	0.58
Q	CAA	56	1.51515	1.65		61	1.64909	1.69		60	1.6225	1.76		49	1.3254	1.56		54	1.46025	1.74		55	1.49294	1.86		56	1.51433	1.58		51	1.37987	1.5		46	1.24661	1.48		44	1.19144	1.33		52	1.40465	1.53		57	1.54263	1.63
Q	CAG	12	0.324675	0.35		11	0.297378	0.31		8	0.216333	0.24		14	0.378685	0.44		8	0.216333	0.26		4	0.108578	0.14		15	0.405625	0.42		17	0.459957	0.5		16	0.433604	0.52		22	0.595722	0.67		16	0.432199	0.47		13	0.351827	0.37
N	AAU	124	3.35498	1.22		134	3.6226	1.47		132	3.5695	1.4		114	3.08358	1.19		126	3.40725	1.46		205	5.5646	1.85		128	3.46133	1.38		121	3.27381	1.26		100	2.71003	1.24		80	2.16626	1.05		140	3.78174	1.46		135	3.65359	1.43
N	AAC	79	2.13745	0.78		48	1.29765	0.53		56	1.51433	0.6		77	2.08277	0.81		47	1.27096	0.54		17	0.461455	0.15		58	1.56842	0.62		71	1.921	0.74		61	1.65312	0.76		73	1.97671	0.95		52	1.40465	0.54		54	1.46143	0.57
K	AAA	84	2.27273	1.51		73	1.97351	1.33		78	2.10925	1.51		72	1.94753	1.31		80	2.16333	1.42		99	2.6873	1.72		63	1.70362	1.22		81	2.19156	1.53		62	1.68022	1.2		66	1.78716	1.29		78	2.10697	1.49		67	1.81326	1.28
K	AAG	27	0.730519	0.49		37	1.00027	0.67		25	0.676041	0.49		38	1.02786	0.69		33	0.892374	0.58		16	0.434311	0.28		40	1.08167	0.78		25	0.676407	0.47		41	1.11111	0.8		36	0.974817	0.71		27	0.729335	0.51		38	1.02842	0.72
D	GAU	38	1.02814	1.13		46	1.24358	1.28		46	1.24392	1.42		42	1.13606	1.24		47	1.27096	1.4		61	1.65581	1.79		55	1.48729	1.62		47	1.27165	1.45		36	0.97561	1.09		30	0.812348	0.92		47	1.26958	1.4		45	1.21786	1.36
D	GAC	29	0.784632	0.87		26	0.702893	0.72		19	0.513791	0.58		26	0.703273	0.76		20	0.540833	0.6		7	0.190011	0.21		13	0.351541	0.38		18	0.487013	0.55		30	0.813008	0.91		35	0.947739	1.08		20	0.540249	0.6		21	0.568336	0.64
E	GAA	62	1.67749	1.57		68	1.83833	1.84		58	1.56842	1.49		49	1.3254	1.32		64	1.73067	1.56		79	2.14441	1.93		64	1.73067	1.64		63	1.70455	1.66		54	1.46341	1.37		50	1.35391	1.28		58	1.56672	1.53		62	1.67794	1.55
E	GAG	17	0.459957	0.43		6	0.162206	0.16		20	0.540833	0.51		25	0.676224	0.68		18	0.48675	0.44		3	0.0814332	0.07		14	0.378583	0.36		13	0.351732	0.34		25	0.677507	0.63		28	0.758191	0.72		18	0.486224	0.47		18	0.487145	0.45
C	UGU	28	0.757576	1.65		29	0.783996	1.71		28	0.757166	1.6		25	0.676224	1.35		30	0.811249	1.67		39	1.05863	1.59		28	0.757166	1.7		28	0.757576	1.51		24	0.650407	1.23		27	0.731113	1.42		33	0.89141	1.69		32	0.866035	1.68
C	UGC	6	0.162338	0.35		5	0.135172	0.29		7	0.189292	0.4		12	0.324588	0.65		6	0.16225	0.33		10	0.271444	0.41		5	0.135208	0.3		9	0.243506	0.49		15	0.406504	0.77		11	0.297861	0.58		6	0.162075	0.31		6	0.162382	0.32
W	UGA	74	2.00216	1.59		81	2.18978	1.71		80	2.16333	1.68		75	2.02867	1.58		87	2.35262	1.83		74	2.00869	1.7		84	2.2715	1.77		83	2.24567	1.77		78	2.11382	1.61		60	1.6247	1.24		78	2.10697	1.64		85	2.30041	1.77
W	UGG	19	0.514069	0.41		14	0.378481	0.29		15	0.405625	0.32		20	0.540979	0.42		8	0.216333	0.17		13	0.352877	0.3		11	0.297458	0.23		11	0.297619	0.23		19	0.514905	0.39		37	1.0019	0.76		17	0.459211	0.36		11	0.2977	0.23
R	CGU	15	0.405844	1.09		23	0.62179	1.61		16	0.432666	1.14		20	0.540979	1.43		19	0.513791	1.33		30	0.814332	2.22		14	0.378583	0.98		22	0.595238	1.6		18	0.487805	1.18		16	0.433252	1.08		17	0.459211	1.21		17	0.460081	1.21
R	CGC	2	0.0541126	0.15		1	0.0270343	0.07		2	0.0540833	0.14		2	0.0540979	0.14		1	0.0270416	0.07		2	0.0542888	0.15		3	0.0811249	0.21		1	0.0270563	0.07		9	0.243902	0.59		11	0.297861	0.75		1	0.0270124	0.07		1	0.0270636	0.07
R	CGA	35	0.94697	2.55		32	0.865099	2.25		36	0.973499	2.57		26	0.703273	1.86		27	0.730124	1.89		16	0.434311	1.19		36	0.973499	2.53		30	0.811688	2.18		21	0.569106	1.38		18	0.487409	1.22		34	0.918422	2.43		31	0.838972	2.21
R	CGG	3	0.0811688	0.22		1	0.0270343	0.07		2	0.0540833	0.14		8	0.216392	0.57		10	0.270416	0.7		6	0.162866	0.44		4	0.108167	0.28		2	0.0541126	0.15		13	0.352304	0.85		14	0.379096	0.95		4	0.10805	0.29		7	0.189445	0.5
S	AGU	34	0.919913	0.75		30	0.81103	0.68		31	0.838291	0.7		29	0.78442	0.67		30	0.811249	0.63		27	0.732899	0.59		23	0.621958	0.5		25	0.676407	0.59		36	0.97561	0.8		31	0.839426	0.7		36	0.972447	0.84		25	0.67659	0.55
S	AGC	6	0.162338	0.13		1	0.0270343	0.02		6	0.16225	0.13		7	0.189343	0.16		5	0.135208	0.1		5	0.135722	0.11		1	0.0270416	0.02		9	0.243506	0.21		28	0.758808	0.62		26	0.704035	0.59		5	0.135062	0.12		5	0.135318	0.11
S	AGA	74	2.00216	1.62		79	2.13571	1.79		67	1.81179	1.51		54	1.46064	1.26		79	2.13629	1.65		83	2.25299	1.82		88	2.37966	1.91		67	1.81277	1.57		45	1.21951	0.99		36	0.974817	0.82		63	1.70178	1.47		90	2.43572	1.99
S	AGG	11	0.297619	0.24		7	0.18924	0.16		9	0.243375	0.2		20	0.540979	0.47		14	0.378583	0.29		4	0.108578	0.09		12	0.3245	0.26		12	0.324675	0.28		29	0.785908	0.64		37	1.0019	0.84		10	0.270124	0.23		3	0.0811908	0.07
G	GGU	68	1.83983	1.34		51	1.37875	0.96		51	1.37912	0.95		67	1.81228	1.27		56	1.51433	1.08		48	1.30293	1.12		57	1.54137	1.09		46	1.24459	0.9		60	1.62602	1.07		53	1.43515	0.92		48	1.2966	0.92		53	1.43437	1
G	GGC	16	0.4329	0.32		9	0.243309	0.17		9	0.243375	0.17		19	0.51393	0.36		9	0.243375	0.17		4	0.108578	0.09		7	0.189292	0.13		20	0.541126	0.39		28	0.758808	0.5		41	1.11021	0.71		16	0.432199	0.31		8	0.216509	0.15
G	GGA	92	2.48918	1.81		123	3.32522	2.31		108	2.9205	2.01		88	2.38031	1.67		115	3.10979	2.21		86	2.33442	2		123	3.32612	2.34		111	3.00325	2.17		86	2.33062	1.54		76	2.05795	1.32		108	2.91734	2.07		126	3.41001	2.39
G	GGG	27	0.730519	0.53		30	0.81103	0.56		47	1.27096	0.87		37	1.00081	0.7		28	0.757166	0.54		34	0.92291	0.79		23	0.621958	0.44		28	0.757576	0.55		50	1.35501	0.89		61	1.65177	1.06		37	0.99946	0.71		24	0.649526	0.45
		3696				3699				3698				3697				3698				3684				3698				3696				3690				3693				3702				3695
[truncated: 60 more columns]
